# Supplementary material for: Resting-state EEG dynamics help explain differences in response control in ADHD: Insight into electrophysiological mechanisms and sex differences
Source: PLoS One. 2023 Oct 5;18(10):e0277382. doi: 10.1371/journal.pone.0277382 (PMC10553225; doi:10.1371/journal.pone.0277382)
Supplement: S1 Table — (XLSX) [file pone.0277382.s001.xlsx]

## Sheet: Sheet1
		p-value (t-test)
3-state model	State 1	< 2.2 x 10-16
	State 2	< 2.2 x 10-16
	State 3	4.2 x 10-2
5-state model	State 1	< 2.2 x 10-16
	State 2	7.3 x 10-3
	State 3	< 2.2 x 10-16
	State 4	2.6 x 10-3
	State 5	8.6 x 10-3
6-state model	State 1	9.8 x 10-1
	State 2	< 2.2 x 10-16
	State 3	1.6 x 10-4
	State 4	< 2.2 x 10-16
	State 5	< 2.2 x 10-16
	State 6	4.5 x 10-2
